# Supplementary material for: The Nanostructure of Alkyl-Sulfonate Ionic Liquids: Two 1-Alkyl-3-methylimidazolium Alkyl-Sulfonate Homologous Series
Source: Molecules. 2023 Feb 23;28(5):2094. doi: 10.3390/molecules28052094 (PMC10004415; doi:10.3390/molecules28052094)
Supplement: Supplementary file 1 [file molecules-28-02094-s001.zip]

Archive with 1 entries (1 files):
- molecules-2228055-supplementary.pdf
